# Supplementary material for: Development and Validation of an Ultrasound-Based Radiomics Nomogram for Identifying HER2 Status in Patients with Breast Carcinoma
Source: Diagnostics (Basel). 2022 Dec 12;12(12):3130. doi: 10.3390/diagnostics12123130 (PMC9776855; doi:10.3390/diagnostics12123130)
Supplement: Supplementary file 1 [file diagnostics-12-03130-s001.zip]

Archive with 3 entries (3 files):
- Data S1 The ultrasound radiomics extraction settings.pdf
- Data S2 The morphological characteristics of the randomly selected 50 lesions for ICC assessment.pdf
- Data S3 The corresponding fitting formula for calculating the Rad-score.pdf
